# Supplementary material for: Incorporation of Putative Helix-Breaking Amino Acids in the Design of Novel Stapled Peptides: Exploring Biophysical and Cellular Permeability Properties
Source: Molecules. 2019 Jun 20;24(12):2292. doi: 10.3390/molecules24122292 (PMC6632053; doi:10.3390/molecules24122292)
Supplement: Supplementary file 1 [file molecules-24-02292-s001.zip]

Archive with 4 entries (3 files):
- molecules-521495-supplementary-FINAL/
- molecules-521495-supplementary-FINAL/molecules-521495-supplementary-final.pdf
- molecules-521495-supplementary-FINAL/Movie 1.mpg
- molecules-521495-supplementary-FINAL/Movie2.mpg
